# Supplementary material for: Comparative Analysis of Four Complete Mitochondrial Genomes of Epinephelidae (Perciformes)
Source: Genes (Basel). 2022 Apr 8;13(4):660. doi: 10.3390/genes13040660 (PMC9029768; doi:10.3390/genes13040660)
Supplement: Supplementary file 1 [file genes-13-00660-s001.zip]

Archive with 1 entries (1 files):
- genes-1640524-supplementary.pdf
